# Supplementary material for: Potential Role of Transferrin and Vascular Cell Adhesion Molecule 1 in Differential Diagnosis Among Patients with Tauopathic Atypical Parkinsonian Syndromes
Source: Diagnostics (Basel). 2025 Oct 23;15(21):2676. doi: 10.3390/diagnostics15212676 (PMC12609891; doi:10.3390/diagnostics15212676)
Supplement: Supplementary file 1 [file diagnostics-15-02676-s001.zip]

Archive with 6 entries (6 files):
- Figure supplementary S1.JPG
- Figure supplementary S2.JPG
- Figure supplementary S3.JPG
- Figure supplementary S4.JPG
- supplementary table S2.pdf
- table S1 supplementary.pdf
